# Supplementary material for: Beneficial Effects of Astragalus membranaceus (Fisch.) Bunge Extract in Controlling Inflammatory Response and Preventing Asthma Features
Source: Int J Mol Sci. 2023 Jun 30;24(13):10954. doi: 10.3390/ijms241310954 (PMC10342042; doi:10.3390/ijms241310954)
Supplement: Supplementary file 1 [file ijms-24-10954-s001.zip]

Archive with 1 entries (1 files):
- ijms-2443608-supplementary.pptx
